# Supplementary material for: CD44 Mediates Oral Squamous Cell Carcinoma-Promoting Activity of MRE11 via AKT Signaling
Source: J Pers Med. 2022 May 21;12(5):841. doi: 10.3390/jpm12050841 (PMC9144890; doi:10.3390/jpm12050841)
Supplement: Supplementary file 1 [file jpm-12-00841-s001.zip]

Archive with 1 entries (1 files):
- jpm-1698596-supplementary.pdf
